# Supplementary material for: ﻿Morphology and multi-locus phylogeny reveal four new Candolleomyces (Psathyrellaceae) species from Pakistan
Source: MycoKeys. 2025 Aug 28;121:143–66. doi: 10.3897/mycokeys.121.157282 (PMC12411880; doi:10.3897/mycokeys.121.157282)
Supplement: XML Treatment for Candolleomyces conicus [file mycokeys.121.157282-treatment1.xml]

<!DOCTYPE tp:taxon-treatment
  PUBLIC "-//TaxonX//DTD Taxonomic Treatment Publishing DTD v0 20100105//EN" "tax-treatment-NSO.dtd">
<tp:taxon-treatment xmlns:tp="http://www.plazi.org/taxpub"><tp:treatment-meta><kwd-group><label>Taxon classification</label><kwd>
                <named-content content-type="kingdom">Fungi</named-content>
              </kwd><kwd>
                <named-content content-type="order">Agaricales</named-content>
              </kwd><kwd>
                <named-content content-type="family">Psathyrellaceae</named-content>
              </kwd></kwd-group><mixed-citation publication-type="journal"><person-group><name><surname>Haqnawaz</surname><given-names>Muhammad</given-names></name><name><surname>Khalid</surname><given-names>Muhammadah</given-names></name><name><surname>Li</surname><given-names>Qirui</given-names></name><name><surname>Lu</surname><given-names>Pingzhu</given-names></name><name><surname>Bibi</surname><given-names>Aysha</given-names></name><name><surname>Naseer</surname><given-names>Arooj</given-names></name><name><surname>Afshan</surname><given-names>Najam ul Sehar</given-names></name><name><surname>Rehman Niazi</surname><given-names>Abdul</given-names></name><name><surname>Khalid</surname><given-names>Abdul Nasir</given-names></name></person-group><article-title>﻿Morphology and multi-locus phylogeny reveal four new <italic><tp:taxon-name><tp:taxon-name-part taxon-name-part-type="genus" reg="Candolleomyces">Candolleomyces</tp:taxon-name-part></tp:taxon-name></italic> (<tp:taxon-name><tp:taxon-name-part taxon-name-part-type="family">Psathyrellaceae</tp:taxon-name-part></tp:taxon-name>) species from Pakistan</article-title><source>MycoKeys</source><day>28</day><month>08</month><year>2025</year><volume>121</volume><fpage>143</fpage><lpage>166</lpage><pub-id pub-id-type="doi">10.3897/mycokeys.121.157282</pub-id></mixed-citation></tp:treatment-meta><tp:nomenclature><label>﻿</label><tp:taxon-name><object-id xmlns:xlink="http://www.w3.org/1999/xlink" content-type="arpha" xlink:type="simple">95D7CEE5-AB59-532D-A7A4-7CDE469569A7</object-id>
              <tp:taxon-name-part taxon-name-part-type="genus" reg="Candolleomyces">Candolleomyces</tp:taxon-name-part>
              <tp:taxon-name-part taxon-name-part-type="species" reg="conicus">conicus</tp:taxon-name-part>
              <object-id xmlns:xlink="http://www.w3.org/1999/xlink" content-type="mycobank" xlink:type="simple">858281</object-id>
            </tp:taxon-name><tp:taxon-authority>Haqnawaz, Niazi &amp; Khalid</tp:taxon-authority><tp:taxon-status xmlns:xlink="http://www.w3.org/1999/xlink" xlink:type="simple">sp. nov.</tp:taxon-status><xref ref-type="fig" rid="F3">Figs 3</xref><xref ref-type="fig" rid="F4">, 4</xref></tp:nomenclature><tp:treatment-sec sec-type="etymology" id="SECID0E2ABI"><title>Etymology.</title><p>The species name “<italic>conicus</italic>” (Latin) refers to the conical pileus.</p></tp:treatment-sec><tp:treatment-sec sec-type="Holotype" id="SECID0ELBBI"><title>Holotype.</title><p>Pakistan • Punjab Province: Lahore District, University of the Punjab, (<named-content xmlns:xlink="http://www.w3.org/1999/xlink" content-type="dwc:verbatimCoordinates" xlink:type="simple"><named-content content-type="geo-json" specific-use="{&#34;type&#34;:&#34;Point&#34;,&#34;coordinates&#34;:[74.301667,31.494167]}" id="NCID0EUBBI" xlink:type="simple">31°29'39"N, 74°18'06"E</named-content></named-content>, 227 m a.s.l.), on loamy soil, rich in organic matter, under <italic><tp:taxon-name><tp:taxon-name-part taxon-name-part-type="genus" reg="Dalbergia">Dalbergia</tp:taxon-name-part> <tp:taxon-name-part taxon-name-part-type="species" reg="sissoo">sissoo</tp:taxon-name-part></tp:taxon-name></italic>, 10 August 2024, Muhammad Haqnawaz, PU–08 (LAH38582). GenBank: <ext-link xmlns:xlink="http://www.w3.org/1999/xlink" ext-link-type="gen" xlink:href="PV265173" xlink:type="simple">PV265173</ext-link> [<abbrev xmlns:xlink="http://www.w3.org/1999/xlink" xlink:title="internal transcribed spacer" id="ABBRID0EJCBI" xlink:type="simple">ITS</abbrev>], <ext-link xmlns:xlink="http://www.w3.org/1999/xlink" ext-link-type="gen" xlink:href="PV265184" xlink:type="simple">PV265184</ext-link> [<abbrev xmlns:xlink="http://www.w3.org/1999/xlink" xlink:title="large subunit" id="ABBRID0ESCBI" xlink:type="simple">LSU</abbrev>], <ext-link xmlns:xlink="http://www.w3.org/1999/xlink" ext-link-type="gen" xlink:href="PV357393" xlink:type="simple">PV357393</ext-link> [<italic>tef</italic>-1α].</p></tp:treatment-sec><tp:treatment-sec sec-type="diagnosis" id="SECID0E4CBI"><title>Diagnosis.</title><p><italic><tp:taxon-name><tp:taxon-name-part taxon-name-part-type="genus" reg="Candolleomyces">Candolleomyces</tp:taxon-name-part> <tp:taxon-name-part taxon-name-part-type="species" reg="conicus">conicus</tp:taxon-name-part></tp:taxon-name></italic> is different from the closest species, <italic><tp:taxon-name><tp:taxon-name-part taxon-name-part-type="genus" reg="Candolleomyces">C.</tp:taxon-name-part> <tp:taxon-name-part taxon-name-part-type="species" reg="sindhudeltae">sindhudeltae</tp:taxon-name-part></tp:taxon-name></italic>, by its relatively larger (20–90 mm diam.), conical, plane, reddish gray to light gray pileus with uplifted margins; brownish gray to dull reddish-brown lamellae, a large stipe (50–130 × 4–8 mm), a sheathing annulus with a wavy fibrillous margin, lecythiform, fusiform, tibiform cheilocystidia, and the pileipellis, a transition between hymeniderm and epithelium.</p><fig id="F3" position="float" orientation="portrait"><object-id xmlns:xlink="http://www.w3.org/1999/xlink" content-type="doi" xlink:type="simple">10.3897/mycokeys.121.157282.figure3</object-id><object-id xmlns:xlink="http://www.w3.org/1999/xlink" content-type="arpha" xlink:type="simple">134C296B-DC22-5DDA-B5D6-4C4671EB1D19</object-id><label>Figure 3.</label><caption><p><bold>A–F.</bold> Basidiomata of <italic><tp:taxon-name><tp:taxon-name-part taxon-name-part-type="genus" reg="Candolleomyces">Candolleomyces</tp:taxon-name-part> <tp:taxon-name-part taxon-name-part-type="species" reg="conicus">conicus</tp:taxon-name-part></tp:taxon-name></italic> sp. nov. (holotype LAH38582). Scale bars: 20 mm.</p></caption><graphic xmlns:xlink="http://www.w3.org/1999/xlink" xlink:href="mycokeys-121-143-g003.jpg" position="float" orientation="portrait" xlink:type="simple" id="oo_1404407.jpg"><uri content-type="original_file" xlink:type="simple">https://binary.pensoft.net/fig/1404407</uri></graphic></fig></tp:treatment-sec><tp:treatment-sec sec-type="description" id="SECID0EREBI"><title>Description.</title><p><bold><italic>Pileus</italic></bold> 20–90 mm diam., parabolic to campanulate with undulating margin in young stages, conical to campanulate than plane with uplifted and undulating margin when old; with a conical umbo, appressed scales, cracked at center, presence of veil elements; dull orange (7.5 YR 7/3) with grayish brown (7.5YR 6/2) center when young, reddish gray (5R 6/1) to light gray (10 YR 8/2) with dull orange (5YR 6/3) center when old, with light gray (5YR 8/1) squamules. <bold><italic>Lamellae</italic></bold> adnate, narrow to broad, even, with 3–7 tiers of lamellulae, light brownish (5YR 7/1) when-young, brownish gray (5 YR 6/1) to dull reddish brown (2.5 YR 5/3) when mature. <bold><italic>Stipe</italic></bold> 50–130 × 4–8 mm, central, flexuous, tomentose, broad at base and narrow at apex, fibrillose, grayish white (N 8/0) to light gray (7.5 Y 7/2). <bold><italic>Annulus</italic></bold> sheathing, wavy and fibrillous at the margin.</p><fig id="F4" position="float" orientation="portrait"><object-id xmlns:xlink="http://www.w3.org/1999/xlink" content-type="doi" xlink:type="simple">10.3897/mycokeys.121.157282.figure4</object-id><object-id xmlns:xlink="http://www.w3.org/1999/xlink" content-type="arpha" xlink:type="simple">CF319E09-5413-5194-8E8E-9D9935AB0E6E</object-id><label>Figure 4.</label><caption><p>Microscopic structures of <italic><tp:taxon-name><tp:taxon-name-part taxon-name-part-type="genus" reg="Candolleomyces">Candolleomyces</tp:taxon-name-part> <tp:taxon-name-part taxon-name-part-type="species" reg="conicus">conicus</tp:taxon-name-part></tp:taxon-name></italic> sp. nov. (holotype LAH38582). <bold>A.</bold> Basidia; <bold>B.</bold> Basidiospores; <bold>C.</bold> Cheilocystidia; <bold>D.</bold> Caulocystidia. Scale bars: 10 µm (<bold>A–F</bold>).</p></caption><graphic xmlns:xlink="http://www.w3.org/1999/xlink" xlink:href="mycokeys-121-143-g004.jpg" position="float" orientation="portrait" xlink:type="simple" id="oo_1404408.jpg"><uri content-type="original_file" xlink:type="simple">https://binary.pensoft.net/fig/1404408</uri></graphic></fig><p><bold><italic>Basidiospores</italic></bold> [200/4/2], (6–)6.5–8.5(–9) × (4–)4.5–5(–6) µm, Q = 1.3–1.8, Qav = 1.65, ellipsoid to amygdaliform, thick–walled, smooth, guttulate, central germ pore present, red in water. <bold><italic>Basidia</italic></bold> (12–)13–21(–22) × (6–)7–9(–10) µm, clavate, hyaline in water, thick–walled, smooth, with 2–4 sterigmata. <bold><italic>Cheilocystidia</italic></bold> (11–)12–49(–50) × (10–)11–44(–45) µm, utriform, narrowly clavate to broadly clavate, ovoid, globose to subglobose, capitate to lecythiform, cylindrical, oblong, lageniform, flexuose, fusiform, tibiform, hyaline to olive yellow in water, thick-walled. <bold><italic>Pleurocystidia</italic></bold> absent. <bold><italic>Pileipellis</italic></bold> a transition between hymeniderm and epithelium, one-layered, thin-walled, 36–60 × 29–50 µm, globose to subglobose and ellipsoid to broadly ellipsoid, clavate to broadly clavate, cylindrical cells, hyaline to olive yellow in water. <bold><italic>Stipitipellis</italic></bold> a cutis, hyphae subregular, branched 6–17 µm in diameter, thin-walled, septate, and hyaline to yellow in water. <bold><italic>Caulocystidia</italic></bold> (18–)19–39(–40) × (9–)10–15(–16) µm, utriform, clavate to broadly clavate, ellipsoid, oblong, hyaline to olive yellow in water. Clamp connections present in all tissues.</p></tp:treatment-sec><tp:treatment-sec sec-type="ecology" id="SECID0E3GBI"><title>Ecology and habitat.</title><p>Terrestrial, caespitose, on loamy soil rich in organic matter, under the dead trunk of <italic><tp:taxon-name><tp:taxon-name-part taxon-name-part-type="genus" reg="Dalbergia">Dalbergia</tp:taxon-name-part> <tp:taxon-name-part taxon-name-part-type="species" reg="sissoo">sissoo</tp:taxon-name-part></tp:taxon-name></italic>.</p></tp:treatment-sec><tp:treatment-sec sec-type="material" id="SECID0ENHBI"><title>Additional material examined.</title><p>Pakistan • Punjab Province: Kot Addu, Pirhar Gherbi (<named-content xmlns:xlink="http://www.w3.org/1999/xlink" content-type="dwc:verbatimCoordinates" xlink:type="simple"><named-content content-type="geo-json" specific-use="{&#34;type&#34;:&#34;Point&#34;,&#34;coordinates&#34;:[70.844444,30.546667]}" id="NCID0EWHBI" xlink:type="simple">30°32'48"N, 70°50'40"E</named-content></named-content>, 136 m a.s.l.), on loamy soil, 11 Aug. 2023, Muhammad Haqnawaz, HQ–210 (LAH38583). GenBank: <ext-link xmlns:xlink="http://www.w3.org/1999/xlink" ext-link-type="gen" xlink:href="PV265174" xlink:type="simple">PV265174</ext-link> [<abbrev xmlns:xlink="http://www.w3.org/1999/xlink" xlink:title="internal transcribed spacer" id="ABBRID0EAIBI" xlink:type="simple">ITS</abbrev>], <ext-link xmlns:xlink="http://www.w3.org/1999/xlink" ext-link-type="gen" xlink:href="PV265185" xlink:type="simple">PV265185</ext-link> [<abbrev xmlns:xlink="http://www.w3.org/1999/xlink" xlink:title="large subunit" id="ABBRID0EJIBI" xlink:type="simple">LSU</abbrev>], <ext-link xmlns:xlink="http://www.w3.org/1999/xlink" ext-link-type="gen" xlink:href="PV357394" xlink:type="simple">PV357394</ext-link> [<italic>tef</italic>-1α].</p></tp:treatment-sec><tp:treatment-sec sec-type="notes" id="SECID0EUIBI"><title>Notes.</title><p>According to phylogenetic analyses, the new species <italic><tp:taxon-name><tp:taxon-name-part taxon-name-part-type="genus" reg="Candolleomyces">Candolleomyces</tp:taxon-name-part> <tp:taxon-name-part taxon-name-part-type="species" reg="conicus">conicus</tp:taxon-name-part></tp:taxon-name></italic> forms a separate clade from its sister species, such as <italic><tp:taxon-name><tp:taxon-name-part taxon-name-part-type="genus" reg="Candolleomyces">C.</tp:taxon-name-part> <tp:taxon-name-part taxon-name-part-type="species" reg="sindhudeltae">sindhudeltae</tp:taxon-name-part></tp:taxon-name></italic> and <italic><tp:taxon-name><tp:taxon-name-part taxon-name-part-type="genus" reg="Candolleomyces">C.</tp:taxon-name-part> <tp:taxon-name-part taxon-name-part-type="species" reg="undulatus">undulatus</tp:taxon-name-part></tp:taxon-name></italic>. Morpho-anatomically, <italic><tp:taxon-name><tp:taxon-name-part taxon-name-part-type="genus" reg="Candolleomyces">Candolleomyces</tp:taxon-name-part> <tp:taxon-name-part taxon-name-part-type="species" reg="conicus">conicus</tp:taxon-name-part></tp:taxon-name></italic> is different from <italic><tp:taxon-name><tp:taxon-name-part taxon-name-part-type="genus" reg="Candolleomyces">C.</tp:taxon-name-part> <tp:taxon-name-part taxon-name-part-type="species" reg="sindhudeltae">sindhudeltae</tp:taxon-name-part></tp:taxon-name></italic> by having a plane, reddish gray pileus with uplifted margins, dull reddish-brown lamellae, a long stipe (50–130 mm length), lecythiform, and tibiform cheilocystidia. <italic><tp:taxon-name><tp:taxon-name-part taxon-name-part-type="genus" reg="Candolleomyces">Candolleomyces</tp:taxon-name-part> <tp:taxon-name-part taxon-name-part-type="species" reg="sindhudeltae">sindhudeltae</tp:taxon-name-part></tp:taxon-name></italic> has an umbonate, grayish white, scalloped to cracked pileus with a decurved margin, small stipe (20–35 mm length), ovoid-pedunculate cheilocystidia (<xref ref-type="bibr" rid="B11">Haqnawaz et al. 2023b</xref>). <italic><tp:taxon-name><tp:taxon-name-part taxon-name-part-type="genus" reg="Candolleomyces">Candolleomyces</tp:taxon-name-part> <tp:taxon-name-part taxon-name-part-type="species" reg="undulatus">undulatus</tp:taxon-name-part></tp:taxon-name></italic> has small (10–27 mm), straight shape, light purplish gray pileus with light brownish gray center, 1–3 tiers of lamellulae, light reddish gray lamellae, small stipe (15–46 × 2–4 mm), cylindrical, spherical with broad peduncle of basidia, ovoid, spheropedunculate, and globose caulocystidia (<xref ref-type="bibr" rid="B17">Li et al. 2025</xref>).</p></tp:treatment-sec><ref-list><ref id="B11"><mixed-citation xmlns:xlink="http://www.w3.org/1999/xlink" xlink:type="simple"><person-group><name name-style="western"><surname>Haqnawaz</surname><given-names>M</given-names></name><name name-style="western"><surname>Niazi</surname><given-names>AR</given-names></name><name name-style="western"><surname>Khalid</surname><given-names>AN</given-names></name></person-group> (<year>2023b</year>) <article-title>A study on the genus <italic><tp:taxon-name><tp:taxon-name-part taxon-name-part-type="genus">Candolleomyces</tp:taxon-name-part></tp:taxon-name></italic> (<tp:taxon-name><tp:taxon-name-part taxon-name-part-type="order">Agaricales</tp:taxon-name-part></tp:taxon-name>: <tp:taxon-name><tp:taxon-name-part taxon-name-part-type="family">Psathyrellaceae</tp:taxon-name-part></tp:taxon-name>) from Punjab, Pakistan.</article-title><source>BMC Microbiology</source><volume>23</volume>(<issue>1</issue>): <fpage>1</fpage>–<lpage>8</lpage>. <ext-link xlink:href="10.1186/s12866%E2%80%93023%E2%80%9302938%E2%80%932" ext-link-type="doi" xlink:type="simple">https://doi.org/10.1186/s12866–023–02938–2</ext-link></mixed-citation></ref><ref id="B17"><mixed-citation xmlns:xlink="http://www.w3.org/1999/xlink" xlink:type="simple"><person-group><name name-style="western"><surname>Li</surname><given-names>Q</given-names></name><name name-style="western"><surname>Haqnawaz</surname><given-names>M</given-names></name><name name-style="western"><surname>Niazi</surname><given-names>AR</given-names></name><name name-style="western"><surname>Khalid</surname><given-names>AN</given-names></name></person-group> (<year>2025</year>) <article-title>Phylogenetic studies on the genus <italic><tp:taxon-name><tp:taxon-name-part taxon-name-part-type="genus">Candolleomyces</tp:taxon-name-part></tp:taxon-name></italic> (<tp:taxon-name><tp:taxon-name-part taxon-name-part-type="family">Psathyrellaceae</tp:taxon-name-part></tp:taxon-name>, <tp:taxon-name><tp:taxon-name-part taxon-name-part-type="phylum">Basidiomycota</tp:taxon-name-part></tp:taxon-name>) occurring in the bed of the Indus River, Punjab, Pakistan, reveal three new species.</article-title><source>MycoKeys</source><volume>112</volume>: <fpage>165</fpage>–<lpage>182</lpage>. <ext-link xlink:href="10.3897/mycokeys.112.141766" ext-link-type="doi" xlink:type="simple">https://doi.org/10.3897/mycokeys.112.141766</ext-link></mixed-citation></ref></ref-list></tp:taxon-treatment>
