# Supplementary material for: ﻿Morphology and multi-locus phylogeny reveal four new Candolleomyces (Psathyrellaceae) species from Pakistan
Source: MycoKeys. 2025 Aug 28;121:143–66. doi: 10.3897/mycokeys.121.157282 (PMC12411880; doi:10.3897/mycokeys.121.157282)
Supplement: XML Treatment for Candolleomyces denticulatus [file mycokeys.121.157282-treatment2.xml]

<!DOCTYPE tp:taxon-treatment
  PUBLIC "-//TaxonX//DTD Taxonomic Treatment Publishing DTD v0 20100105//EN" "tax-treatment-NSO.dtd">
<tp:taxon-treatment xmlns:tp="http://www.plazi.org/taxpub"><tp:treatment-meta><kwd-group><label>Taxon classification</label><kwd>
                <named-content content-type="kingdom">Fungi</named-content>
              </kwd><kwd>
                <named-content content-type="order">Agaricales</named-content>
              </kwd><kwd>
                <named-content content-type="family">Psathyrellaceae</named-content>
              </kwd></kwd-group><mixed-citation publication-type="journal"><person-group><name><surname>Haqnawaz</surname><given-names>Muhammad</given-names></name><name><surname>Khalid</surname><given-names>Muhammadah</given-names></name><name><surname>Li</surname><given-names>Qirui</given-names></name><name><surname>Lu</surname><given-names>Pingzhu</given-names></name><name><surname>Bibi</surname><given-names>Aysha</given-names></name><name><surname>Naseer</surname><given-names>Arooj</given-names></name><name><surname>Afshan</surname><given-names>Najam ul Sehar</given-names></name><name><surname>Rehman Niazi</surname><given-names>Abdul</given-names></name><name><surname>Khalid</surname><given-names>Abdul Nasir</given-names></name></person-group><article-title>﻿Morphology and multi-locus phylogeny reveal four new <italic><tp:taxon-name><tp:taxon-name-part taxon-name-part-type="genus" reg="Candolleomyces">Candolleomyces</tp:taxon-name-part></tp:taxon-name></italic> (<tp:taxon-name><tp:taxon-name-part taxon-name-part-type="family">Psathyrellaceae</tp:taxon-name-part></tp:taxon-name>) species from Pakistan</article-title><source>MycoKeys</source><day>28</day><month>08</month><year>2025</year><volume>121</volume><fpage>143</fpage><lpage>166</lpage><pub-id pub-id-type="doi">10.3897/mycokeys.121.157282</pub-id></mixed-citation></tp:treatment-meta><tp:nomenclature><label>﻿</label><tp:taxon-name><object-id xmlns:xlink="http://www.w3.org/1999/xlink" content-type="arpha" xlink:type="simple">A8A3BE21-5D7C-5A36-9EC6-CDEF0D6F6CF7</object-id>
              <tp:taxon-name-part taxon-name-part-type="genus" reg="Candolleomyces">Candolleomyces</tp:taxon-name-part>
              <tp:taxon-name-part taxon-name-part-type="species" reg="denticulatus">denticulatus</tp:taxon-name-part>
              <object-id xmlns:xlink="http://www.w3.org/1999/xlink" content-type="mycobank" xlink:type="simple">858282</object-id>
            </tp:taxon-name><tp:taxon-authority>M. Khalid, Haqnawaz &amp; Afshan</tp:taxon-authority><tp:taxon-status xmlns:xlink="http://www.w3.org/1999/xlink" xlink:type="simple">sp. nov.</tp:taxon-status><xref ref-type="fig" rid="F5">Figs 5</xref><xref ref-type="fig" rid="F6">, 6</xref></tp:nomenclature><tp:treatment-sec sec-type="etymology" id="SECID0EBNBI"><title>Etymology.</title><p>The species name “<italic>denticulatus</italic>” (Latin) refers to the toothed cap margins.</p></tp:treatment-sec><tp:treatment-sec sec-type="Holotype" id="SECID0ERNBI"><title>Holotype.</title><p>Pakistan • Punjab Province: Lahore District, University of the Punjab, (<named-content xmlns:xlink="http://www.w3.org/1999/xlink" content-type="dwc:verbatimCoordinates" xlink:type="simple"><named-content content-type="geo-json" specific-use="{&#34;type&#34;:&#34;Point&#34;,&#34;coordinates&#34;:[74.301667,31.494167]}" id="NCID0E1NBI" xlink:type="simple">31°29'39"N, 74°18'06"E</named-content></named-content>, 227 m a.s.l.), on loamy soil, rich in organic matter, under <italic><tp:taxon-name><tp:taxon-name-part taxon-name-part-type="genus" reg="Punica">Punica</tp:taxon-name-part> <tp:taxon-name-part taxon-name-part-type="species" reg="granatum">granatum</tp:taxon-name-part></tp:taxon-name></italic> Linn, 15 Aug. 2024, Muhammadah Khalid, Abdul Nasir Khalid, and Muhammad Haqnawaz, PU–10 (LAH38584). GenBank: <ext-link xmlns:xlink="http://www.w3.org/1999/xlink" ext-link-type="gen" xlink:href="PV265175" xlink:type="simple">PV265175</ext-link> [<abbrev xmlns:xlink="http://www.w3.org/1999/xlink" xlink:title="internal transcribed spacer" id="ABBRID0EPOBI" xlink:type="simple">ITS</abbrev>], <ext-link xmlns:xlink="http://www.w3.org/1999/xlink" ext-link-type="gen" xlink:href="PV265186" xlink:type="simple">PV265186</ext-link> [<abbrev xmlns:xlink="http://www.w3.org/1999/xlink" xlink:title="large subunit" id="ABBRID0EYOBI" xlink:type="simple">LSU</abbrev>], <ext-link xmlns:xlink="http://www.w3.org/1999/xlink" ext-link-type="gen" xlink:href="PV357395" xlink:type="simple">PV357395</ext-link> [<italic>tef</italic>-1α].</p></tp:treatment-sec><tp:treatment-sec sec-type="diagnosis" id="SECID0EDPBI"><title>Diagnosis.</title><p><italic><tp:taxon-name><tp:taxon-name-part taxon-name-part-type="genus" reg="Candolleomyces">Candolleomyces</tp:taxon-name-part> <tp:taxon-name-part taxon-name-part-type="species" reg="denticulatus">denticulatus</tp:taxon-name-part></tp:taxon-name></italic> differs from <italic><tp:taxon-name><tp:taxon-name-part taxon-name-part-type="genus" reg="Candolleomyces">C.</tp:taxon-name-part> <tp:taxon-name-part taxon-name-part-type="species" reg="rubrobruneus">rubrobruneus</tp:taxon-name-part></tp:taxon-name></italic> in having toothed cap margins, abundant squamules when young, a grayish-white pileus with a pale orange center, grayish-white edges of the lamellae, and cheilocystidia that are globose, ellipsoid, pedunculate, globose, oblong, or lecythiform; at the same time, caulocystidia are tibiiform, lecythiform, oblong, fusiform, and moniliform.</p><fig id="F5" position="float" orientation="portrait"><object-id xmlns:xlink="http://www.w3.org/1999/xlink" content-type="doi" xlink:type="simple">10.3897/mycokeys.121.157282.figure5</object-id><object-id xmlns:xlink="http://www.w3.org/1999/xlink" content-type="arpha" xlink:type="simple">C35FFC48-2FFC-5298-9A4B-A7116DD46D99</object-id><label>Figure 5.</label><caption><p><bold>A–D.</bold> Basidiomata of <italic><tp:taxon-name><tp:taxon-name-part taxon-name-part-type="genus" reg="Candolleomyces">Candolleomyces</tp:taxon-name-part> <tp:taxon-name-part taxon-name-part-type="species" reg="denticulatus">denticulatus</tp:taxon-name-part></tp:taxon-name></italic> sp. nov. (holotype LAH38584). Scale bars: 10 mm.</p></caption><graphic xmlns:xlink="http://www.w3.org/1999/xlink" xlink:href="mycokeys-121-143-g005.jpg" position="float" orientation="portrait" xlink:type="simple" id="oo_1404409.jpg"><uri content-type="original_file" xlink:type="simple">https://binary.pensoft.net/fig/1404409</uri></graphic></fig></tp:treatment-sec><tp:treatment-sec sec-type="description" id="SECID0EXQBI"><title>Description.</title><p><bold><italic>Pileus</italic></bold> 20–40 mm diam., parabolic in young stages, convex to plane when old, veil remnants present, dense squamules present in young stages, mostly removed when old, margin straight and split in symmetry to toothed, cracked surface, light gray (10 YR 8/1) to grayish white (N 8/0) with dull reddish brown (10 YR 5/4) to pale orange (5 YR 8/3) center, grayish white (N 8/0) squamules. <bold><italic>Lamellae</italic></bold> adnate, narrow, even to rarely eroded, with 3–7 tiers of lamellulae, forked, grayish brown (5 YR 6/2) to light brownish gray (5 YR 7/2), edge grayish white (N 8/0). <bold><italic>Stipe</italic></bold> 20–30 mm, central, equal, flexuous, surface scabrous, dull reddish brown (10 YR 5/4) to grayish white (N 8/0). <bold><italic>Annulus</italic></bold> absent.</p><fig id="F6" position="float" orientation="portrait"><object-id xmlns:xlink="http://www.w3.org/1999/xlink" content-type="doi" xlink:type="simple">10.3897/mycokeys.121.157282.figure6</object-id><object-id xmlns:xlink="http://www.w3.org/1999/xlink" content-type="arpha" xlink:type="simple">8AFFD0BD-6FE7-592E-9849-B48CBC0EE2F1</object-id><label>Figure 6.</label><caption><p>Microscopic structures of <italic><tp:taxon-name><tp:taxon-name-part taxon-name-part-type="genus" reg="Candolleomyces">Candolleomyces</tp:taxon-name-part> <tp:taxon-name-part taxon-name-part-type="species" reg="denticulatus">denticulatus</tp:taxon-name-part></tp:taxon-name></italic> sp. nov. (holotype LAH38584). <bold>A.</bold> Cheilocystidia; <bold>B.</bold> Basidiospores; <bold>C.</bold> Pileipellis; <bold>D.</bold> Caulocystidia. Scale bars: 10 µm (<bold>A–D</bold>).</p></caption><graphic xmlns:xlink="http://www.w3.org/1999/xlink" xlink:href="mycokeys-121-143-g006.jpg" position="float" orientation="portrait" xlink:type="simple" id="oo_1404410.jpg"><uri content-type="original_file" xlink:type="simple">https://binary.pensoft.net/fig/1404410</uri></graphic></fig><p><bold><italic>Basidiospores</italic></bold> [150/3/2], (6.0–)6.5–11.0 (–11.6) × (4.2–)4.5–6.0 (–6.3) µm, Q = 1.2–1.7, Qav = 1.56, amygdaliform in side view, ellipsoid in frontal view, smooth, guttulate, thick-walled, light red in water. <bold><italic>Basidia</italic></bold> (11–) 11.9–21.1(–21.5) × (7.5–)7.9–9.1 (–9.2) µm, clavate, hyaline to light gray (5Y 7/1) in 5% KOH, thin-walled, smooth, with 2–4 sterigmata, basal clamp connections present. <bold><italic>Cheilocystidia</italic></bold> 25–42 × 8–20 µm, narrowly utriform to broadly utriform, pedunculate, ovoid to conical, globose to subglobose, lecythiform, ellipsoid–pedunculate, narrowly lageniform, thick-walled, hyaline to yellowish gray (2.5Y 5/1) in 5% KOH. <bold><italic>Pleurocystidia</italic></bold> absent. <bold><italic>Pileipellis</italic></bold> an epitheloid hymeniderm, thick–walled, cells abundantly globose to subglobose, clavate to broadly clavate, ellipsoid to broadly ellipsoid, rarely utriform, oblong, lecythiform, cylindrical, 20–55 × 15–45 µm, hyaline to light gray (5Y 7/1) in 5% KOH. <bold><italic>Stipitipellis</italic></bold> made of 4.3–5.4 μm diam., subregular hyphae, rarely branched, hyaline in 5% KOH, thin-walled septate, clamp connections abundant. <bold><italic>Caulocystidia</italic></bold> 27–64 × 8–18 µm, utriform to utriform pedunculate, slightly cylindrical, flexuous, ellipsoid, tibiiform, lecythiform, oblong, capitate, fusiform, moniliform, hyaline to light gray (5Y 7/1) in 5% KOH, thick-walled.</p></tp:treatment-sec><tp:treatment-sec sec-type="ecology" id="SECID0ECTBI"><title>Ecology and habitat.</title><p>Gregarious and caespitose, terrestrial, on alluvial soil rich in organic matter.</p></tp:treatment-sec><tp:treatment-sec sec-type="material" id="SECID0EHTBI"><title>Additional material examined.</title><p>Pakistan • Punjab Province: Kot Addu, Pirhar Gherbi (<named-content xmlns:xlink="http://www.w3.org/1999/xlink" content-type="dwc:verbatimCoordinates" xlink:type="simple"><named-content content-type="geo-json" specific-use="{&#34;type&#34;:&#34;Point&#34;,&#34;coordinates&#34;:[70.844444,30.551944]}" id="NCID0EQTBI" xlink:type="simple">30°33'07"N, 70°50'40"E</named-content></named-content>, 137 m a.s.l.), on loamy soil, 21 Aug. 2024, Muhammadah Khalid, Abdul Nasir Khalid, and Muhammad Haqnawaz, KA–103 (LAH38585). GenBank: <ext-link xmlns:xlink="http://www.w3.org/1999/xlink" ext-link-type="gen" xlink:href="PV265176" xlink:type="simple">PV265176</ext-link> [<abbrev xmlns:xlink="http://www.w3.org/1999/xlink" xlink:title="internal transcribed spacer" id="ABBRID0E1TBI" xlink:type="simple">ITS</abbrev>], <ext-link xmlns:xlink="http://www.w3.org/1999/xlink" ext-link-type="gen" xlink:href="PV265187" xlink:type="simple">PV265187</ext-link> [<abbrev xmlns:xlink="http://www.w3.org/1999/xlink" xlink:title="large subunit" id="ABBRID0EDUBI" xlink:type="simple">LSU</abbrev>], <ext-link xmlns:xlink="http://www.w3.org/1999/xlink" ext-link-type="gen" xlink:href="PV357396" xlink:type="simple">PV357396</ext-link> [<italic>tef</italic>-1α].</p></tp:treatment-sec><tp:treatment-sec sec-type="notes" id="SECID0EOUBI"><title>Notes.</title><p>Phylogenetically, <italic><tp:taxon-name><tp:taxon-name-part taxon-name-part-type="genus" reg="Candolleomyces">Candolleomyces</tp:taxon-name-part> <tp:taxon-name-part taxon-name-part-type="species" reg="rubrobrunneus">rubrobrunneus</tp:taxon-name-part></tp:taxon-name></italic>, <italic><tp:taxon-name><tp:taxon-name-part taxon-name-part-type="genus" reg="Candolleomyces">C.</tp:taxon-name-part> <tp:taxon-name-part taxon-name-part-type="species" reg="pabbiensis">pabbiensis</tp:taxon-name-part></tp:taxon-name></italic>, and <italic><tp:taxon-name><tp:taxon-name-part taxon-name-part-type="genus" reg="Candolleomyces">C.</tp:taxon-name-part> <tp:taxon-name-part taxon-name-part-type="species" reg="kanhattiensis">kanhattiensis</tp:taxon-name-part></tp:taxon-name></italic> nov. sp. formed a separate branch from the new taxon <italic><tp:taxon-name><tp:taxon-name-part taxon-name-part-type="genus" reg="Candolleomyces">C.</tp:taxon-name-part> <tp:taxon-name-part taxon-name-part-type="species" reg="denticulatus">denticulatus</tp:taxon-name-part></tp:taxon-name></italic>. Morpho-anatomically, <italic><tp:taxon-name><tp:taxon-name-part taxon-name-part-type="genus" reg="Candolleomyces">Candolleomyces</tp:taxon-name-part> <tp:taxon-name-part taxon-name-part-type="species" reg="denticulatus">denticulatus</tp:taxon-name-part></tp:taxon-name></italic> is different from <italic><tp:taxon-name><tp:taxon-name-part taxon-name-part-type="genus" reg="Candolleomyces">C.</tp:taxon-name-part> <tp:taxon-name-part taxon-name-part-type="species" reg="rubrobrunneus">rubrobrunneus</tp:taxon-name-part></tp:taxon-name></italic> by having a toothed pileus margin, abundant squamules at the immature stage, grayish white pileus with pale orange center, grayish white edges of lamellae, yellowish gray basidiospores, ellipsoid pedunculate, utriform, oblong, lecythiform, cylindrical cheilocystidia; tibiiform, lecytheform, fusiform, moniliform caulocystidia. In contrast, <italic><tp:taxon-name><tp:taxon-name-part taxon-name-part-type="genus" reg="Candolleomyces">C.</tp:taxon-name-part> <tp:taxon-name-part taxon-name-part-type="species" reg="rubrobrunneus">rubrobrunneus</tp:taxon-name-part></tp:taxon-name></italic> has a straight margin, a dark brown pileus with a brownish, pale, fibrillose to floccose veil, grayish-orange to brown edges of lamellae, olive-brown basidiospores, broadly fusiform capitate cheilocystidia, and subcapitate apex of caulocystidia (<xref ref-type="bibr" rid="B20">Nayana and Pradeep 2024</xref>). However, <italic><tp:taxon-name><tp:taxon-name-part taxon-name-part-type="genus" reg="Candolleomyces">C.</tp:taxon-name-part> <tp:taxon-name-part taxon-name-part-type="species" reg="pabbiensis">pabbiensis</tp:taxon-name-part></tp:taxon-name></italic> is distinguished from our new taxon by conical to broadly parabolic pileus with straight margins, grayish white lamellae, light brown basidiospores, and plump cheilocystidia with an obtuse to subobtuse apex (<xref ref-type="bibr" rid="B13">Haqnawaz et al. 2024b</xref>). <italic><tp:taxon-name><tp:taxon-name-part taxon-name-part-type="genus" reg="Candolleomyces">Candolleomyces</tp:taxon-name-part> <tp:taxon-name-part taxon-name-part-type="species" reg="kanhattiensis">kanhattiensis</tp:taxon-name-part></tp:taxon-name></italic> differs from the new taxon <italic><tp:taxon-name><tp:taxon-name-part taxon-name-part-type="genus" reg="Candolleomyces">C.</tp:taxon-name-part> <tp:taxon-name-part taxon-name-part-type="species" reg="denticulatus">denticulatus</tp:taxon-name-part></tp:taxon-name></italic> by having a sub-globose to campanulate pileus with decurved, undulating margins, a shiny stipe with a clavate base, greenish gray basidiospores, and cylindrical, ellipsoid, and globose cheilocystidia (in this study).</p></tp:treatment-sec><ref-list><ref id="B20"><mixed-citation xmlns:xlink="http://www.w3.org/1999/xlink" xlink:type="simple"><person-group><name name-style="western"><surname>Nayana</surname><given-names>PK</given-names></name><name name-style="western"><surname>Pradeep</surname><given-names>CK</given-names></name></person-group> (<year>2024</year>) <article-title>Morphological and phylogenetic analyses reveal two new species of <italic><tp:taxon-name><tp:taxon-name-part taxon-name-part-type="genus">Candolleomyces</tp:taxon-name-part></tp:taxon-name></italic> (<tp:taxon-name><tp:taxon-name-part taxon-name-part-type="family">Psathyrellaceae</tp:taxon-name-part></tp:taxon-name>) from India.</article-title><source>Phytotaxa</source><volume>659</volume>(<issue>3</issue>): <fpage>255</fpage>–<lpage>267</lpage>. <ext-link xlink:href="10.11646/phytotaxa.659.3.3" ext-link-type="doi" xlink:type="simple">https://doi.org/10.11646/phytotaxa.659.3.3</ext-link></mixed-citation></ref><ref id="B13"><mixed-citation xmlns:xlink="http://www.w3.org/1999/xlink" xlink:type="simple"><person-group><name name-style="western"><surname>Haqnawaz</surname><given-names>M</given-names></name><name name-style="western"><surname>Usman</surname><given-names>M</given-names></name><name name-style="western"><surname>Fatima</surname><given-names>N</given-names></name><name name-style="western"><surname>Niazi</surname><given-names>AR</given-names></name><name name-style="western"><surname>Khalid</surname><given-names>AN</given-names></name></person-group> (<year>2024b</year>) <article-title>Three new species of the genus <italic><tp:taxon-name><tp:taxon-name-part taxon-name-part-type="genus">Candolleomyces</tp:taxon-name-part></tp:taxon-name></italic> (<tp:taxon-name><tp:taxon-name-part taxon-name-part-type="family">Psathyrellaceae</tp:taxon-name-part></tp:taxon-name>) from Pakistan.</article-title><source>Plant Systematics and Evolution</source><volume>310</volume>(<issue>6</issue>): <fpage>42</fpage>. <ext-link xlink:href="10.1007/s00606-024-01925-y" ext-link-type="doi" xlink:type="simple">https://doi.org/10.1007/s00606-024-01925-y</ext-link></mixed-citation></ref></ref-list></tp:taxon-treatment>
