# Supplementary material for: ﻿Morphology and multi-locus phylogeny reveal four new Candolleomyces (Psathyrellaceae) species from Pakistan
Source: MycoKeys. 2025 Aug 28;121:143–66. doi: 10.3897/mycokeys.121.157282 (PMC12411880; doi:10.3897/mycokeys.121.157282)
Supplement: XML Treatment for Candolleomyces kanhattiensis [file mycokeys.121.157282-treatment3.xml]

<!DOCTYPE tp:taxon-treatment
  PUBLIC "-//TaxonX//DTD Taxonomic Treatment Publishing DTD v0 20100105//EN" "tax-treatment-NSO.dtd">
<tp:taxon-treatment xmlns:tp="http://www.plazi.org/taxpub"><tp:treatment-meta><kwd-group><label>Taxon classification</label><kwd>
                <named-content content-type="kingdom">Fungi</named-content>
              </kwd><kwd>
                <named-content content-type="order">Agaricales</named-content>
              </kwd><kwd>
                <named-content content-type="family">Psathyrellaceae</named-content>
              </kwd></kwd-group><mixed-citation publication-type="journal"><person-group><name><surname>Haqnawaz</surname><given-names>Muhammad</given-names></name><name><surname>Khalid</surname><given-names>Muhammadah</given-names></name><name><surname>Li</surname><given-names>Qirui</given-names></name><name><surname>Lu</surname><given-names>Pingzhu</given-names></name><name><surname>Bibi</surname><given-names>Aysha</given-names></name><name><surname>Naseer</surname><given-names>Arooj</given-names></name><name><surname>Afshan</surname><given-names>Najam ul Sehar</given-names></name><name><surname>Rehman Niazi</surname><given-names>Abdul</given-names></name><name><surname>Khalid</surname><given-names>Abdul Nasir</given-names></name></person-group><article-title>﻿Morphology and multi-locus phylogeny reveal four new <italic><tp:taxon-name><tp:taxon-name-part taxon-name-part-type="genus" reg="Candolleomyces">Candolleomyces</tp:taxon-name-part></tp:taxon-name></italic> (<tp:taxon-name><tp:taxon-name-part taxon-name-part-type="family">Psathyrellaceae</tp:taxon-name-part></tp:taxon-name>) species from Pakistan</article-title><source>MycoKeys</source><day>28</day><month>08</month><year>2025</year><volume>121</volume><fpage>143</fpage><lpage>166</lpage><pub-id pub-id-type="doi">10.3897/mycokeys.121.157282</pub-id></mixed-citation></tp:treatment-meta><tp:nomenclature><label>﻿</label><tp:taxon-name><object-id xmlns:xlink="http://www.w3.org/1999/xlink" content-type="arpha" xlink:type="simple">4A084D8F-3EA7-52A0-9C28-0DE6BC3CECEC</object-id>
              <tp:taxon-name-part taxon-name-part-type="genus" reg="Candolleomyces">Candolleomyces</tp:taxon-name-part>
              <tp:taxon-name-part taxon-name-part-type="species" reg="kanhattiensis">kanhattiensis</tp:taxon-name-part>
              <object-id xmlns:xlink="http://www.w3.org/1999/xlink" content-type="mycobank" xlink:type="simple">858285</object-id>
            </tp:taxon-name><tp:taxon-authority>Bibi, Haqnawaz, Afshan &amp; Khalid</tp:taxon-authority><tp:taxon-status xmlns:xlink="http://www.w3.org/1999/xlink" xlink:type="simple">sp. nov.</tp:taxon-status><xref ref-type="fig" rid="F7">Figs 7</xref><xref ref-type="fig" rid="F8">, 8</xref></tp:nomenclature><tp:treatment-sec sec-type="etymology" id="SECID0E3ZBI"><title>Etymology.</title><p>The species name “<italic>kanhattiensis</italic>” (Latin) refers to the type locality of the species, ‘Kanhatti Garden’, Khushab, Pakistan.</p></tp:treatment-sec><tp:treatment-sec sec-type="Holotype" id="SECID0EM1BI"><title>Holotype.</title><p>Pakistan • Punjab Province: Khushab District, Kanhatti Garden (<named-content xmlns:xlink="http://www.w3.org/1999/xlink" content-type="dwc:verbatimCoordinates" xlink:type="simple"><named-content content-type="geo-json" specific-use="{&#34;type&#34;:&#34;Point&#34;,&#34;coordinates&#34;:[72.249722,32.422778]}" id="NCID0EV1BI" xlink:type="simple">32°25'22"N, 72°14'59"E</named-content></named-content>, 555 m a.s.l.), on loamy soil, rich in organic matter, under <italic><tp:taxon-name><tp:taxon-name-part taxon-name-part-type="genus" reg="Phoenix">Phoenix</tp:taxon-name-part> <tp:taxon-name-part taxon-name-part-type="species" reg="dactylifera">dactylifera</tp:taxon-name-part></tp:taxon-name></italic>, 15 Aug. 2022, Ayesha Bibi, KUN–03 (LAH38586). GenBank: <ext-link xmlns:xlink="http://www.w3.org/1999/xlink" ext-link-type="gen" xlink:href="PV265177" xlink:type="simple">PV265177</ext-link> [<abbrev xmlns:xlink="http://www.w3.org/1999/xlink" xlink:title="internal transcribed spacer" id="ABBRID0EK2BI" xlink:type="simple">ITS</abbrev>], <ext-link xmlns:xlink="http://www.w3.org/1999/xlink" ext-link-type="gen" xlink:href="PV265189" xlink:type="simple">PV265189</ext-link> [<abbrev xmlns:xlink="http://www.w3.org/1999/xlink" xlink:title="large subunit" id="ABBRID0ET2BI" xlink:type="simple">LSU</abbrev>], <ext-link xmlns:xlink="http://www.w3.org/1999/xlink" ext-link-type="gen" xlink:href="PV357397" xlink:type="simple">PV357397</ext-link> [<italic>tef</italic>-1α].</p></tp:treatment-sec><tp:treatment-sec sec-type="diagnosis" id="SECID0E52BI"><title>Diagnosis.</title><p>This species is different from its closest species, <italic><tp:taxon-name><tp:taxon-name-part taxon-name-part-type="genus" reg="Candolleomyces">Candolleomyces</tp:taxon-name-part> <tp:taxon-name-part taxon-name-part-type="species" reg="rubrobrunneus">rubrobrunneus</tp:taxon-name-part></tp:taxon-name></italic>, by having sub-globose to campanulate, dull orange pileus with decurved margins, shiny stipe with clavate base, light brownish gray basidiospores, and cylindrical, ellipsoid, and globose cheilocystidia.</p><fig id="F7" position="float" orientation="portrait"><object-id xmlns:xlink="http://www.w3.org/1999/xlink" content-type="doi" xlink:type="simple">10.3897/mycokeys.121.157282.figure7</object-id><object-id xmlns:xlink="http://www.w3.org/1999/xlink" content-type="arpha" xlink:type="simple">C6D1488C-7F8B-5127-9908-5E3090CB4C9D</object-id><label>Figure 7.</label><caption><p><bold>A–D.</bold> Basidiomata of <italic><tp:taxon-name><tp:taxon-name-part taxon-name-part-type="genus" reg="Candolleomyces">Candolleomyces</tp:taxon-name-part> <tp:taxon-name-part taxon-name-part-type="species" reg="kanhattiensis">kanhattiensis</tp:taxon-name-part></tp:taxon-name></italic> sp. nov. (holotype LAH38586). Scale bars: 10 mm.</p></caption><graphic xmlns:xlink="http://www.w3.org/1999/xlink" xlink:href="mycokeys-121-143-g007.jpg" position="float" orientation="portrait" xlink:type="simple" id="oo_1404411.jpg"><uri content-type="original_file" xlink:type="simple">https://binary.pensoft.net/fig/1404411</uri></graphic></fig></tp:treatment-sec><tp:treatment-sec sec-type="description" id="SECID0EH4BI"><title>Description.</title><p><bold><italic>Pileus</italic></bold> 15–25 mm in diam., sub-globose to campanulate, convex, slightly umbonate, decurved with even to undulating margins, smooth surface, orange (5YR 7/6) to dull orange (7.5YR 7/4), with distinct dark orange (7.5YR 8/6) center. <bold><italic>Lamellae</italic></bold> adnate, narrow, even, with 3–7 tiers of lamellulae, dull orange (5YR 7/3), entire edge. <bold><italic>Stipe</italic></bold> 30–65 × 2–5 mm, cylindrical, central, equal, grayish white (N 8/0), shiny and smooth upwards, clavate base, narrow toward pileus. <bold><italic>Annulus</italic></bold> absent.</p><fig id="F8" position="float" orientation="portrait"><object-id xmlns:xlink="http://www.w3.org/1999/xlink" content-type="doi" xlink:type="simple">10.3897/mycokeys.121.157282.figure8</object-id><object-id xmlns:xlink="http://www.w3.org/1999/xlink" content-type="arpha" xlink:type="simple">F22DA46E-4CCC-5038-AB6B-63FA13237676</object-id><label>Figure 8.</label><caption><p><bold>A–D.</bold> Microscopic structures of <italic><tp:taxon-name><tp:taxon-name-part taxon-name-part-type="genus" reg="Candolleomyces">Candolleomyces</tp:taxon-name-part> <tp:taxon-name-part taxon-name-part-type="species" reg="kanhattiensis">kanhattiensis</tp:taxon-name-part></tp:taxon-name></italic> sp. nov. (holotype LAH38586). <bold>A.</bold> Basidia; <bold>B.</bold> Basidiospores; <bold>C.</bold> Cheilocystidia; <bold>D.</bold> Pileipellis. Scale bars: 10 µm (<bold>A–D</bold>).</p></caption><graphic xmlns:xlink="http://www.w3.org/1999/xlink" xlink:href="mycokeys-121-143-g008.jpg" position="float" orientation="portrait" xlink:type="simple" id="oo_1404412.jpg"><uri content-type="original_file" xlink:type="simple">https://binary.pensoft.net/fig/1404412</uri></graphic></fig><p><bold><italic>Basidiospores</italic></bold> [150/3/2], (5.5–) 6–6.5 (–7) × (3.9–) 4–4.2 (–4.5) μm, Q = 1.541–1.55, Qav = 1.53, ellipsoid to ovoid, thick–walled, dull reddish in water, smooth, apiculate, germ-pore absent, inner contents visible. <bold><italic>Basidia</italic></bold> (18–) 19–22 (–24) × (6–) 7–8.5 (–9) μm, sub-clavate to clavate, cylindrical, hyaline in KOH, thin-walled, smooth, with 2–4 small sterigmata. <bold><italic>Cheilocystidia</italic></bold> (18–) 19–45 (–46) × (8.5–) 9–16 (–17) μm, avl × avw = 34 × 14 μm, ovoid, clavate, lageniform, broadly cylindrical, ellipsoid to broadly ellipsoid, utriform, globose to subglobose, thick–walled. <bold><italic>Pleurocystidia</italic></bold> absent. <bold><italic>Pileipellis</italic></bold> an irregular epithelium, 15–25 × 8–20 μm, made up of oblong, subglobose, ellipsoid to broadly ellipsoid, clavate hyaline to yellowish in water, thin-walled, smooth, up to 39 μm broad. <bold><italic>Stipitipellis</italic></bold> a cutis made up of thin-walled hyphae, 4–12 μm diam., smooth, hyaline in KOH, branched, clamp connections present.</p></tp:treatment-sec><tp:treatment-sec sec-type="ecology" id="SECID0EP6BI"><title>Ecology and habitat.</title><p>Gregarious, rich clayey soils in damp places, some in rotting leaves, compost piles, or dead small sticks of wood.</p></tp:treatment-sec><tp:treatment-sec sec-type="material" id="SECID0EU6BI"><title>Additional specimens examined.</title><p>Pakistan • Punjab Province, District Khushab, in groups on muddy nutrient-rich soil under <italic><tp:taxon-name><tp:taxon-name-part taxon-name-part-type="genus" reg="Dalbergia">Dalbergia</tp:taxon-name-part> <tp:taxon-name-part taxon-name-part-type="species" reg="sissoo">sissoo</tp:taxon-name-part></tp:taxon-name></italic>, sometimes on woody debris, 05 Aug. 2023, Ayesha Bibi, KHU–33 (LAH38587). GenBank: <ext-link xmlns:xlink="http://www.w3.org/1999/xlink" ext-link-type="gen" xlink:href="PV265178" xlink:type="simple">PV265178</ext-link> [<abbrev xmlns:xlink="http://www.w3.org/1999/xlink" xlink:title="internal transcribed spacer" id="ABBRID0EKACI" xlink:type="simple">ITS</abbrev>], <ext-link xmlns:xlink="http://www.w3.org/1999/xlink" ext-link-type="gen" xlink:href="PV265188" xlink:type="simple">PV265188</ext-link> [<abbrev xmlns:xlink="http://www.w3.org/1999/xlink" xlink:title="large subunit" id="ABBRID0ETACI" xlink:type="simple">LSU</abbrev>], <ext-link xmlns:xlink="http://www.w3.org/1999/xlink" ext-link-type="gen" xlink:href="PV357398" xlink:type="simple">PV357398</ext-link> [<italic>tef</italic>-1α].</p></tp:treatment-sec><tp:treatment-sec sec-type="notes" id="SECID0E5ACI"><title>Notes.</title><p>Phylogenetically and morpho-anatomically, <italic><tp:taxon-name><tp:taxon-name-part taxon-name-part-type="genus" reg="Candolleomyces">Candolleomyces</tp:taxon-name-part> <tp:taxon-name-part taxon-name-part-type="species" reg="kanhattiensis">kanhattiensis</tp:taxon-name-part></tp:taxon-name></italic> is closely related to <italic><tp:taxon-name><tp:taxon-name-part taxon-name-part-type="genus" reg="Candolleomyces">C.</tp:taxon-name-part> <tp:taxon-name-part taxon-name-part-type="species" reg="rubrobrunneus">rubrobrunneus</tp:taxon-name-part></tp:taxon-name></italic>, <italic><tp:taxon-name><tp:taxon-name-part taxon-name-part-type="genus" reg="Candolleomyces">C.</tp:taxon-name-part> <tp:taxon-name-part taxon-name-part-type="species" reg="denticulatus">denticulatus</tp:taxon-name-part></tp:taxon-name></italic> nov. sp., and <italic><tp:taxon-name><tp:taxon-name-part taxon-name-part-type="genus" reg="Candolleomyces">C.</tp:taxon-name-part> <tp:taxon-name-part taxon-name-part-type="species" reg="pabbiensis">pabbiensis</tp:taxon-name-part></tp:taxon-name></italic>. It can be distinguished from <italic><tp:taxon-name><tp:taxon-name-part taxon-name-part-type="genus" reg="Candolleomyces">C.</tp:taxon-name-part> <tp:taxon-name-part taxon-name-part-type="species" reg="rubrobrunneus">rubrobrunneus</tp:taxon-name-part></tp:taxon-name></italic> by its sub-globose to campanulate, dull orange with dark orange center, decurved, undulating margin of pileus, shiny stipe with clavate base, greenish gray to light brownish gray basidiospores, and cylindrical, ellipsoid, and globose cheilocystidia. In contrast, <italic><tp:taxon-name><tp:taxon-name-part taxon-name-part-type="genus" reg="Candolleomyces">C.</tp:taxon-name-part> <tp:taxon-name-part taxon-name-part-type="species" reg="rubrobrunneus">rubrobrunneus</tp:taxon-name-part></tp:taxon-name></italic> has a conical, reddish brown to dark brown pileus with straight margins and a fibrillose to floccose surface, a pruinose apex of the stipe, broadly fusiform, capitate, flexuose cheilocystidia, and brownish yellow basidiospores (<xref ref-type="bibr" rid="B20">Nayana and Pradeep 2024</xref>). <italic><tp:taxon-name><tp:taxon-name-part taxon-name-part-type="genus" reg="Candolleomyces">Candolleomyces</tp:taxon-name-part> <tp:taxon-name-part taxon-name-part-type="species" reg="pabbiensis">pabbiensis</tp:taxon-name-part></tp:taxon-name></italic> exhibits a conical to broadly parabolic pileus with straight margins, grayish white lamellae, light brown basidiospores, and plump cheilocystidia with an obtuse to subobtuse apex (<xref ref-type="bibr" rid="B13">Haqnawaz et al. 2024b</xref>). <italic><tp:taxon-name><tp:taxon-name-part taxon-name-part-type="genus" reg="Candolleomyces">Candolleomyces</tp:taxon-name-part> <tp:taxon-name-part taxon-name-part-type="species" reg="denticulatus">denticulatus</tp:taxon-name-part></tp:taxon-name></italic> has toothed margins, abundant squamules when young, a grayish white pileus, and reddish gray to yellowish gray basidiospores. Furthermore, the cheilocystidia are conical, and polymorphic caulocystidia are also present (in this study).</p></tp:treatment-sec><ref-list><ref id="B20"><mixed-citation xmlns:xlink="http://www.w3.org/1999/xlink" xlink:type="simple"><person-group><name name-style="western"><surname>Nayana</surname><given-names>PK</given-names></name><name name-style="western"><surname>Pradeep</surname><given-names>CK</given-names></name></person-group> (<year>2024</year>) <article-title>Morphological and phylogenetic analyses reveal two new species of <italic><tp:taxon-name><tp:taxon-name-part taxon-name-part-type="genus">Candolleomyces</tp:taxon-name-part></tp:taxon-name></italic> (<tp:taxon-name><tp:taxon-name-part taxon-name-part-type="family">Psathyrellaceae</tp:taxon-name-part></tp:taxon-name>) from India.</article-title><source>Phytotaxa</source><volume>659</volume>(<issue>3</issue>): <fpage>255</fpage>–<lpage>267</lpage>. <ext-link xlink:href="10.11646/phytotaxa.659.3.3" ext-link-type="doi" xlink:type="simple">https://doi.org/10.11646/phytotaxa.659.3.3</ext-link></mixed-citation></ref><ref id="B13"><mixed-citation xmlns:xlink="http://www.w3.org/1999/xlink" xlink:type="simple"><person-group><name name-style="western"><surname>Haqnawaz</surname><given-names>M</given-names></name><name name-style="western"><surname>Usman</surname><given-names>M</given-names></name><name name-style="western"><surname>Fatima</surname><given-names>N</given-names></name><name name-style="western"><surname>Niazi</surname><given-names>AR</given-names></name><name name-style="western"><surname>Khalid</surname><given-names>AN</given-names></name></person-group> (<year>2024b</year>) <article-title>Three new species of the genus <italic><tp:taxon-name><tp:taxon-name-part taxon-name-part-type="genus">Candolleomyces</tp:taxon-name-part></tp:taxon-name></italic> (<tp:taxon-name><tp:taxon-name-part taxon-name-part-type="family">Psathyrellaceae</tp:taxon-name-part></tp:taxon-name>) from Pakistan.</article-title><source>Plant Systematics and Evolution</source><volume>310</volume>(<issue>6</issue>): <fpage>42</fpage>. <ext-link xlink:href="10.1007/s00606-024-01925-y" ext-link-type="doi" xlink:type="simple">https://doi.org/10.1007/s00606-024-01925-y</ext-link></mixed-citation></ref></ref-list></tp:taxon-treatment>
