# Supplementary material for: ﻿Morphology and multi-locus phylogeny reveal four new Candolleomyces (Psathyrellaceae) species from Pakistan
Source: MycoKeys. 2025 Aug 28;121:143–66. doi: 10.3897/mycokeys.121.157282 (PMC12411880; doi:10.3897/mycokeys.121.157282)
Supplement: XML Treatment for Candolleomyces swaticus [file mycokeys.121.157282-treatment4.xml]

<!DOCTYPE tp:taxon-treatment
  PUBLIC "-//TaxonX//DTD Taxonomic Treatment Publishing DTD v0 20100105//EN" "tax-treatment-NSO.dtd">
<tp:taxon-treatment xmlns:tp="http://www.plazi.org/taxpub"><tp:treatment-meta><kwd-group><label>Taxon classification</label><kwd>
                <named-content content-type="kingdom">Fungi</named-content>
              </kwd><kwd>
                <named-content content-type="order">Agaricales</named-content>
              </kwd><kwd>
                <named-content content-type="family">Psathyrellaceae</named-content>
              </kwd></kwd-group><mixed-citation publication-type="journal"><person-group><name><surname>Haqnawaz</surname><given-names>Muhammad</given-names></name><name><surname>Khalid</surname><given-names>Muhammadah</given-names></name><name><surname>Li</surname><given-names>Qirui</given-names></name><name><surname>Lu</surname><given-names>Pingzhu</given-names></name><name><surname>Bibi</surname><given-names>Aysha</given-names></name><name><surname>Naseer</surname><given-names>Arooj</given-names></name><name><surname>Afshan</surname><given-names>Najam ul Sehar</given-names></name><name><surname>Rehman Niazi</surname><given-names>Abdul</given-names></name><name><surname>Khalid</surname><given-names>Abdul Nasir</given-names></name></person-group><article-title>﻿Morphology and multi-locus phylogeny reveal four new <italic><tp:taxon-name><tp:taxon-name-part taxon-name-part-type="genus" reg="Candolleomyces">Candolleomyces</tp:taxon-name-part></tp:taxon-name></italic> (<tp:taxon-name><tp:taxon-name-part taxon-name-part-type="family">Psathyrellaceae</tp:taxon-name-part></tp:taxon-name>) species from Pakistan</article-title><source>MycoKeys</source><day>28</day><month>08</month><year>2025</year><volume>121</volume><fpage>143</fpage><lpage>166</lpage><pub-id pub-id-type="doi">10.3897/mycokeys.121.157282</pub-id></mixed-citation></tp:treatment-meta><tp:nomenclature><label>﻿</label><tp:taxon-name><object-id xmlns:xlink="http://www.w3.org/1999/xlink" content-type="arpha" xlink:type="simple">DDB3C8BB-B6D9-5AF7-9F5B-B4EBF9CB4AD9</object-id>
              <tp:taxon-name-part taxon-name-part-type="genus" reg="Candolleomyces">Candolleomyces</tp:taxon-name-part>
              <tp:taxon-name-part taxon-name-part-type="species" reg="swaticus">swaticus</tp:taxon-name-part>
              <object-id xmlns:xlink="http://www.w3.org/1999/xlink" content-type="mycobank" xlink:type="simple">858287</object-id>
            </tp:taxon-name><tp:taxon-authority>Naseer, Haqnawaz &amp; Khalid</tp:taxon-authority><tp:taxon-status xmlns:xlink="http://www.w3.org/1999/xlink" xlink:type="simple">sp. nov.</tp:taxon-status><xref ref-type="fig" rid="F9">Figs 9</xref><xref ref-type="fig" rid="F10">, 10</xref></tp:nomenclature><tp:treatment-sec sec-type="etymology" id="SECID0EWFCI"><title>Etymology.</title><p>The species name “<italic>swaticus</italic>” (Latin) refers to the type locality, Swat.</p></tp:treatment-sec><tp:treatment-sec sec-type="Holotype" id="SECID0EGGCI"><title>Holotype.</title><p>Pakistan • Khyber Pakhtunkhwa Province: Swat (<named-content xmlns:xlink="http://www.w3.org/1999/xlink" content-type="dwc:verbatimCoordinates" xlink:type="simple"><named-content content-type="geo-json" specific-use="{&#34;type&#34;:&#34;Point&#34;,&#34;coordinates&#34;:[72.409167,35.076944]}" id="NCID0EPGCI" xlink:type="simple">35°04'37"N, 72°24'33"E</named-content></named-content>, 1480 m a.s.l.), on loamy soil, 11 Aug. 2016, Arooj Naseer, A. N. Khalid, SK–23 (LAH37132). GenBank: <ext-link xmlns:xlink="http://www.w3.org/1999/xlink" ext-link-type="gen" xlink:href="PV265182" xlink:type="simple">PV265182</ext-link> [<abbrev xmlns:xlink="http://www.w3.org/1999/xlink" xlink:title="internal transcribed spacer" id="ABBRID0EZGCI" xlink:type="simple">ITS</abbrev>], <ext-link xmlns:xlink="http://www.w3.org/1999/xlink" ext-link-type="gen" xlink:href="PV265191" xlink:type="simple">PV265191</ext-link> [<abbrev xmlns:xlink="http://www.w3.org/1999/xlink" xlink:title="large subunit" id="ABBRID0ECHCI" xlink:type="simple">LSU</abbrev>].</p></tp:treatment-sec><tp:treatment-sec sec-type="diagnosis" id="SECID0EGHCI"><title>Diagnosis.</title><p><italic><tp:taxon-name><tp:taxon-name-part taxon-name-part-type="genus" reg="Candolleomyces">Candolleomyces</tp:taxon-name-part> <tp:taxon-name-part taxon-name-part-type="species" reg="swaticus">swaticus</tp:taxon-name-part></tp:taxon-name></italic> is different from <italic><tp:taxon-name><tp:taxon-name-part taxon-name-part-type="genus" reg="Candolleomyces">Candolleomyces</tp:taxon-name-part> <tp:taxon-name-part taxon-name-part-type="species" reg="candolleanus">candolleanus</tp:taxon-name-part></tp:taxon-name></italic> by its large (20–60 mm), light gray with yellow-orange center, umbonate pileus, dull reddish-brown lamellae with 3–7 tiers, scales on stipe surface, bright brown basidiospores, capitate, lageniform, flexuose, tibiform, moniliform cheilocystidia.</p></tp:treatment-sec><tp:treatment-sec sec-type="description" id="SECID0ECICI"><title>Description.</title><p><bold><italic>Pileus</italic></bold> 20–60 mm diam., campanulate at young stage, convex to plane when old, broadly umbonate, margin straight, split and irregularly wavy, presence of veil elements, smooth dull surface; light gray (10 YR 8/1) with dull yellow orange (10 YR 7/3) center. <bold><italic>Lamellae</italic></bold> adnexed, narrow to broad, average, with 3–7 tiers of lamellulae, dull reddish brown (2.5 YR 5/4). <bold><italic>Stipe</italic></bold> 25–55 × 4–8 mm, central, flexuous, tomentose, equal in width, scaly, grayish white (N 8/0). <bold><italic>Annulus</italic></bold> absent.</p><fig id="F9" position="float" orientation="portrait"><object-id xmlns:xlink="http://www.w3.org/1999/xlink" content-type="doi" xlink:type="simple">10.3897/mycokeys.121.157282.figure9</object-id><object-id xmlns:xlink="http://www.w3.org/1999/xlink" content-type="arpha" xlink:type="simple">7B8EB2E6-1CDB-54FF-A1C1-3E3477A34CC2</object-id><label>Figure 9.</label><caption><p><bold>A–C.</bold> Basidiomata of <italic><tp:taxon-name><tp:taxon-name-part taxon-name-part-type="genus" reg="Candolleomyces">Candolleomyces</tp:taxon-name-part> <tp:taxon-name-part taxon-name-part-type="species" reg="swaticus">swaticus</tp:taxon-name-part></tp:taxon-name></italic> sp. nov. (holotype LAH37132). Scale bars: 20 mm.</p></caption><graphic xmlns:xlink="http://www.w3.org/1999/xlink" xlink:href="mycokeys-121-143-g009.jpg" position="float" orientation="portrait" xlink:type="simple" id="oo_1404413.jpg"><uri content-type="original_file" xlink:type="simple">https://binary.pensoft.net/fig/1404413</uri></graphic></fig><p><bold><italic>Basidiospores</italic></bold> [150/3/3], (6–)6.5–7.5(–8) × (4–)4.2–4.8(–5) µm, Q = 1.3–1.8, Qav = 1.65, amygdaliform in side view, ovoid in frontal view, thick–walled, smooth, guttulate, central germ pore present, bright brown in water. <bold><italic>Basidia</italic></bold> 15–20 × 6.3–10.2 µm, clavate to broadly clavate, hyaline in water, thick–walled, smooth, with 3–4 sterigmata. <bold><italic>Cheilocystidia</italic></bold> (30–)31–49(–50) × (10–)11–19(–20) µm, utriform to slightly lecythiform, capitate, cylindrical to cylindrical with median constriction at upper side, narrowly lageniform to broadly lageniform, flexuose, broadly fusiform, tibiform, moniliform, hyaline to slightly yellowish in water, thick–walled. <bold><italic>Pleurocystidia</italic></bold> absent. <bold><italic>Pileipellis</italic></bold> an irregular epithelium, one layer, of thick–walled, 25–75 × 18–70 µm, globose to subglobose and ellipsoid to broadly ellipsoid, clavate to broadly clavate, cylindrical cells, hyaline to olive yellow in water. <bold><italic>Stipitipellis</italic></bold> a cutis, made of hyphae subregular, branched, 6–17 µm in diameter, thin-walled, septate, and hyaline to yellow in water. <bold><italic>Caulocystidia</italic></bold> not recorded. Clamp connections present in all tissues.</p><fig id="F10" position="float" orientation="portrait"><object-id xmlns:xlink="http://www.w3.org/1999/xlink" content-type="doi" xlink:type="simple">10.3897/mycokeys.121.157282.figure10</object-id><object-id xmlns:xlink="http://www.w3.org/1999/xlink" content-type="arpha" xlink:type="simple">DDD7DD60-1417-532E-9C5C-BA0537ECFA24</object-id><label>Figure 10.</label><caption><p><bold>A–D.</bold> Microscopic structures of <italic><tp:taxon-name><tp:taxon-name-part taxon-name-part-type="genus" reg="Candolleomyces">Candolleomyces</tp:taxon-name-part> <tp:taxon-name-part taxon-name-part-type="species" reg="swaticus">swaticus</tp:taxon-name-part></tp:taxon-name></italic> sp. nov. (holotype LAH37132). <bold>A.</bold> Basidia; <bold>B.</bold> Basidiospores; <bold>C.</bold> Cheilocystidia; <bold>D.</bold> Pileipellis. Scale bars: 10 µm (<bold>A–C</bold>); 20 µm (<bold>D</bold>).</p></caption><graphic xmlns:xlink="http://www.w3.org/1999/xlink" xlink:href="mycokeys-121-143-g010.jpg" position="float" orientation="portrait" xlink:type="simple" id="oo_1404414.jpg"><uri content-type="original_file" xlink:type="simple">https://binary.pensoft.net/fig/1404414</uri></graphic></fig></tp:treatment-sec><tp:treatment-sec sec-type="ecology" id="SECID0ELLCI"><title>Ecology and habitat.</title><p>Terrestrial, gregarious, under a coniferous tree, on alluvium soil, during the rainy season.</p></tp:treatment-sec><tp:treatment-sec sec-type="material" id="SECID0EQLCI"><title>Additional material examined.</title><p>Pakistan • Khyber Pakhtunkhwa Province: Swat (<named-content xmlns:xlink="http://www.w3.org/1999/xlink" content-type="dwc:verbatimCoordinates" xlink:type="simple"><named-content content-type="geo-json" specific-use="{&#34;type&#34;:&#34;Point&#34;,&#34;coordinates&#34;:[72.409167,35.076944]}" id="NCID0EZLCI" xlink:type="simple">35°04'37"N, 72°24'33"E</named-content></named-content>, 1480 m a.s.l.), on loamy soil, 15 Aug. 2019, Arooj Naseer, A. N. Khalid, SK–01 (LAH37131). GenBank: <ext-link xmlns:xlink="http://www.w3.org/1999/xlink" ext-link-type="gen" xlink:href="PV265183" xlink:type="simple">PV265183</ext-link> [<abbrev xmlns:xlink="http://www.w3.org/1999/xlink" xlink:title="internal transcribed spacer" id="ABBRID0EDMCI" xlink:type="simple">ITS</abbrev>], <ext-link xmlns:xlink="http://www.w3.org/1999/xlink" ext-link-type="gen" xlink:href="PV265190" xlink:type="simple">PV265190</ext-link> [<abbrev xmlns:xlink="http://www.w3.org/1999/xlink" xlink:title="large subunit" id="ABBRID0EMMCI" xlink:type="simple">LSU</abbrev>].</p></tp:treatment-sec><tp:treatment-sec sec-type="notes" id="SECID0EQMCI"><title>Notes.</title><p>According to phylogenetic analyses, <italic><tp:taxon-name><tp:taxon-name-part taxon-name-part-type="genus" reg="Candolleomyces">Candolleomyces</tp:taxon-name-part> <tp:taxon-name-part taxon-name-part-type="species" reg="swaticus">swaticus</tp:taxon-name-part></tp:taxon-name></italic> is closely related to <italic><tp:taxon-name><tp:taxon-name-part taxon-name-part-type="genus" reg="Candolleomyces">C.</tp:taxon-name-part> <tp:taxon-name-part taxon-name-part-type="species" reg="candolleanus">candolleanus</tp:taxon-name-part></tp:taxon-name></italic> and <italic><tp:taxon-name><tp:taxon-name-part taxon-name-part-type="genus" reg="Candolleomyces">C.</tp:taxon-name-part> <tp:taxon-name-part taxon-name-part-type="species" reg="badhyzensis">badhyzensis</tp:taxon-name-part></tp:taxon-name></italic>. Morpho-anatomically, the former is different from the latter by having a campanulate pileus when young, being light gray with a dull yellow-orange center, having absence of hairy material (vs. <italic><tp:taxon-name><tp:taxon-name-part taxon-name-part-type="genus" reg="Candolleomyces">C.</tp:taxon-name-part> <tp:taxon-name-part taxon-name-part-type="species" reg="candolleanus">candolleanus</tp:taxon-name-part></tp:taxon-name></italic>, which is covered with hairy material), having the presence of a broad umbo, and having irregular, wavy cap margins. <italic><tp:taxon-name><tp:taxon-name-part taxon-name-part-type="genus" reg="Candolleomyces">Candolleomyces</tp:taxon-name-part> <tp:taxon-name-part taxon-name-part-type="species" reg="candolleanus">candolleanus</tp:taxon-name-part></tp:taxon-name></italic> has a parabolic pileus at a young stage, a bright brown pileus, and straight to even cap margins (<xref ref-type="bibr" rid="B37">Wächter and Melzer 2020</xref>). The next closely related taxon is <italic><tp:taxon-name><tp:taxon-name-part taxon-name-part-type="genus" reg="Candolleomyces">Candolleomyces</tp:taxon-name-part> <tp:taxon-name-part taxon-name-part-type="species" reg="badhyzensis">badhyzensis</tp:taxon-name-part></tp:taxon-name></italic>, which differs from the new species by a broadly bell-shaped, yellowish-brown pileus and cylindrical to ellipsoid to phaseoliform, pale brown basidiospores (vs. amygdaliform to ovoid, grayish red) (<xref ref-type="bibr" rid="B15">Kalamees 1981</xref>).</p></tp:treatment-sec><ref-list><ref id="B37"><mixed-citation xmlns:xlink="http://www.w3.org/1999/xlink" xlink:type="simple"><person-group><name name-style="western"><surname>Wächter</surname><given-names>D</given-names></name><name name-style="western"><surname>Melzer</surname><given-names>A</given-names></name></person-group> (<year>2020</year>) <article-title>Proposal for a subdivision of the family <tp:taxon-name><tp:taxon-name-part taxon-name-part-type="family">Psathyrellaceae</tp:taxon-name-part></tp:taxon-name> based on a taxon–rich phylogenetic analysis with iterative multigene guide tree.</article-title><source>Mycological Progress</source><volume>19</volume>(<issue>11</issue>): <fpage>1151</fpage>–<lpage>1265</lpage>. <ext-link xlink:href="10.1007/s11557%E2%80%93020%E2%80%9301606%E2%80%933" ext-link-type="doi" xlink:type="simple">https://doi.org/10.1007/s11557–020–01606–3</ext-link></mixed-citation></ref><ref id="B15"><mixed-citation xmlns:xlink="http://www.w3.org/1999/xlink" xlink:type="simple"><person-group><name name-style="western"><surname>Kalamees</surname><given-names>K</given-names></name></person-group> (<year>1981</year>) <article-title>Agaric fungi of Badhyz Nature Reserve.</article-title><source>Folia Cryptogamica Estonica</source><volume>15</volume>: <fpage>5</fpage>–<lpage>8</lpage>.</mixed-citation></ref></ref-list></tp:taxon-treatment>
